# Supplementary material for: 2-Methyl-6-nitro-2H-indazole
Source: Acta Crystallogr Sect E Struct Rep Online. 2011 May 28;67(Pt 6):o1546. doi: 10.1107/S1600536811019374 (PMC3120619; doi:10.1107/S1600536811019374)
Supplement: Supplementary file 2 [file e-67-o1546-Isup2.hkl]

# 
# h,k,l, Fc-squared, Fo-squared, sigma(Fo-squared) and status flag 
# 
data_I
_shelx_title ' shelx in P2(1)/c' 
_shelx_refln_list_code          4 
_shelx_F_calc_maximum      108.07 
_exptl_crystal_F_000       368.00 
_reflns_d_resolution_high  0.7586 
 
loop_ 
 _symmetry_equiv_pos_as_xyz 
 'x, y, z' 
 '-x, y+1/2, -z+1/2' 
 '-x, -y, -z' 
 'x, -y-1/2, z-1/2' 
 
_cell_length_a     3.7926 
_cell_length_b    12.2004 
_cell_length_c    16.6747 
_cell_angle_alpha  90.000 
_cell_angle_beta   95.722 
_cell_angle_gamma  90.000 
 
_shelx_F_squared_multiplier     1.000 
 
loop_ 
 _refln_index_h 
 _refln_index_k 
 _refln_index_l 
 _refln_F_squared_calc 
 _refln_F_squared_meas 
 _refln_F_squared_sigma 
 _refln_observed_status 
   1   0   0        5.00        4.17      0.69 o 
   2   0   0      674.26      662.74     14.92 o 
   3   0   0       18.52       18.16      3.40 o 
   4   0   0       24.14       26.67      3.19 o 
   1   1   0     5127.63     5139.92     43.82 o 
   2   1   0      442.86      429.10     13.93 o 
   3   1   0        6.65        5.63      1.33 o 
   4   1   0       23.77       23.41      2.28 o 
   0   2   0     3007.88     2994.09     36.82 o 
   1   2   0     2271.02     2210.02     14.75 o 
   2   2   0       71.20       65.16      1.35 o 
   3   2   0        5.98        5.23      1.14 o 
   4   2   0      178.00      182.91      8.34 o 
   1   3   0     1144.28     1130.00     11.42 o 
   2   3   0       20.89       19.37      0.81 o 
   3   3   0       11.20       11.34      1.22 o 
   4   3   0        5.39        4.52      3.29 o 
   0   4   0        0.85        0.78      0.45 o 
   1   4   0       35.52       32.25      0.74 o 
   2   4   0      121.07      129.35      1.62 o 
   3   4   0       90.50       93.59      2.47 o 
   4   4   0      108.02       97.99      9.46 o 
   1   5   0      179.54      184.18      3.20 o 
   2   5   0      291.39      305.96      6.17 o 
   3   5   0       14.96       14.76      4.25 o 
   4   5   0        8.93        7.66      5.42 o 
   0   6   0       30.37       27.17      1.74 o 
   1   6   0      299.08      313.62      3.89 o 
   2   6   0       31.07       33.29      1.64 o 
   3   6   0       71.46       81.66      3.34 o 
   4   6   0       99.44      108.94      6.59 o 
   1   7   0      188.65      199.52      4.75 o 
   2   7   0       61.46       67.39      2.51 o 
   3   7   0        2.29        2.48      1.08 o 
   4   7   0        7.26        7.05      6.67 o 
   0   8   0       33.01       39.97      4.49 o 
   1   8   0        9.34       13.11      1.14 o 
   2   8   0       92.22       84.07      4.43 o 
   3   8   0        0.63        1.40      1.03 o 
   4   8   0        7.49        5.42      8.66 o 
   1   9   0      155.80      148.62      4.97 o 
   2   9   0       47.81       51.49      2.41 o 
   3   9   0      137.53      140.75      5.41 o 
   4   9   0       18.87       10.81     11.35 o 
   0  10   0       71.62       61.73      3.81 o 
   1  10   0      192.09      185.72      5.44 o 
   2  10   0      778.79      831.64     19.33 o 
   3  10   0        6.28        6.51      2.94 o 
   1  11   0      173.12      182.75      5.12 o 
   2  11   0       98.42       99.64      5.42 o 
   3  11   0       17.94       16.17     10.16 o 
   0  12   0       69.87       57.04      3.67 o 
   1  12   0       61.44       55.73      3.76 o 
   2  12   0      108.88      111.07      7.10 o 
   3  12   0       24.92       22.07      5.77 o 
   1  13   0       57.43       63.35      4.77 o 
   2  13   0        2.94        3.43      1.86 o 
   0  14   0       21.63       25.26      2.87 o 
   1  14   0       21.29       20.75      4.26 o 
   2  14   0       58.02       53.61      4.79 o 
   1  15   0       16.20       13.65      6.94 o 
   0  16   0       20.46       26.84      5.77 o 
  -4   1   1        0.63        0.53      1.11 o 
  -3   1   1       50.56       48.16      1.80 o 
  -2   1   1       26.36       23.71      1.02 o 
  -1   1   1     1845.26     1870.09     19.80 o 
   0   1   1      201.42      187.70      1.05 o 
   1   1   1       31.49       27.06      0.59 o 
   2   1   1      207.34      218.28      2.65 o 
   3   1   1       50.80       49.04      1.61 o 
   4   1   1        0.67        1.49      0.97 o 
  -4   2   1       77.92       79.13      6.41 o 
  -3   2   1       15.93       13.59      1.29 o 
  -2   2   1      401.86      397.24      3.77 o 
  -1   2   1      111.78       98.17      1.16 o 
   0   2   1     3108.92     3152.43     33.51 o 
   1   2   1       13.03       13.43      0.47 o 
   2   2   1      186.45      186.01      2.09 o 
   3   2   1       14.95       16.96      2.22 o 
   4   2   1       90.35       94.62      7.46 o 
  -4   3   1        3.39        3.83      1.81 o 
  -3   3   1      243.64      246.14      4.79 o 
  -2   3   1       94.76       99.13      1.70 o 
  -1   3   1        0.98        3.20      0.51 o 
   0   3   1      456.80      425.63      5.42 o 
   1   3   1        1.03        1.42      0.32 o 
   2   3   1       20.24       20.75      0.84 o 
   3   3   1      125.96      127.51      3.72 o 
   4   3   1       17.04       16.97      4.08 o 
  -4   4   1       39.49       41.61      5.21 o 
  -3   4   1       69.85       66.00      2.97 o 
  -2   4   1      264.62      270.47      2.78 o 
  -1   4   1      497.55      514.92      7.67 o 
   0   4   1       36.94       36.95      0.76 o 
   1   4   1       39.69       31.52      0.93 o 
   2   4   1        0.58        1.34      0.39 o 
   3   4   1        9.55        6.30      1.00 o 
   4   4   1       75.38       82.04      7.65 o 
  -4   5   1        2.30        2.45      1.88 o 
  -3   5   1        8.86        9.65      2.16 o 
  -2   5   1       90.75       98.70      2.42 o 
  -1   5   1       26.55       24.95      1.08 o 
   0   5   1      242.70      268.65      4.87 o 
   1   5   1        2.79        2.43      0.64 o 
   2   5   1       85.60       86.48      2.52 o 
   3   5   1        2.84        2.61      0.91 o 
   4   5   1       20.39       14.86     11.13 o 
  -4   6   1        0.64        2.05      1.55 o 
  -3   6   1        0.09        0.52      0.71 o 
  -2   6   1      400.84      397.39     12.97 o 
  -1   6   1       16.39       16.97      2.29 o 
   0   6   1       97.60      108.95      2.03 o 
   1   6   1      501.60      554.87      8.70 o 
   2   6   1      337.67      368.43      8.66 o 
   3   6   1       83.56       87.83      3.68 o 
   4   6   1        1.28        1.82      2.25 o 
  -4   7   1        0.72        2.87      2.86 o 
  -3   7   1       38.49       39.73      3.37 o 
  -2   7   1        0.16        0.31      0.68 o 
  -1   7   1     1580.92     1661.06     29.40 o 
   0   7   1       30.02       31.32      1.11 o 
   1   7   1       66.76       69.44      1.70 o 
   2   7   1       92.79       96.20      2.89 o 
   3   7   1      317.16      319.60      8.13 o 
   4   7   1       30.49       23.80     10.98 o 
  -4   8   1       16.81       13.84      9.35 o 
  -3   8   1       42.70       45.52      3.27 o 
  -2   8   1       56.67       58.28      2.34 o 
  -1   8   1      256.07      222.09      6.15 o 
   0   8   1      204.08      216.10      5.65 o 
   1   8   1       43.18       41.15      1.50 o 
   2   8   1     1126.57     1121.50     34.51 o 
   3   8   1        0.47        1.45      1.05 o 
   4   8   1        0.19        2.09      2.43 o 
  -4   9   1       29.15       19.21     11.77 o 
  -3   9   1        0.00        0.48      1.43 o 
  -2   9   1        2.31        3.22      1.14 o 
  -1   9   1      130.13      126.58      3.44 o 
   0   9   1      351.00      353.68      8.24 o 
   1   9   1       85.39       83.11      2.86 o 
   2   9   1      129.06      125.22      4.03 o 
   3   9   1      148.61      142.63     10.91 o 
   4   9   1        5.97        4.06      3.01 o 
  -3  10   1       14.95       11.10      4.83 o 
  -2  10   1      697.57      724.40     19.32 o 
  -1  10   1       56.62       54.27      3.63 o 
   0  10   1      273.65      280.80      6.64 o 
   1  10   1      264.51      276.49      5.26 o 
   2  10   1        0.88        1.51      1.17 o 
   3  10   1       95.84       92.74      7.85 o 
  -3  11   1      141.46      153.43     12.74 o 
  -2  11   1        0.94        1.58      1.67 o 
  -1  11   1       18.73       16.84      3.60 o 
   0  11   1       14.68       15.25      3.80 o 
   1  11   1      176.18      176.31      5.16 o 
   2  11   1       28.29       25.38      2.99 o 
   3  11   1      146.33      150.44     11.92 o 
  -3  12   1       55.01       58.28      6.23 o 
  -2  12   1      238.84      252.89     13.39 o 
  -1  12   1      220.74      216.62      7.52 o 
   0  12   1       15.07       15.61      3.39 o 
   1  12   1      132.25      134.07      6.35 o 
   2  12   1        1.62        1.68      1.44 o 
   3  12   1        2.81        3.27      1.94 o 
  -2  13   1        1.52        2.79      1.72 o 
  -1  13   1        0.05        0.63      1.16 o 
   0  13   1       40.11       40.41      2.38 o 
   1  13   1       61.35       72.60      4.84 o 
   2  13   1       20.84       12.91      5.57 o 
  -2  14   1       13.85        9.62      5.83 o 
  -1  14   1        0.70        2.23      1.16 o 
   0  14   1       52.73       54.68      3.05 o 
   1  14   1        0.00        0.73      1.02 o 
   2  14   1        8.23        6.03      3.79 o 
  -1  15   1        1.33        1.37      1.27 o 
   0  15   1       45.57       49.69      3.88 o 
   1  15   1       20.30       16.80      5.54 o 
   0  16   1        2.65        3.30      2.97 o 
  -4   0   2       42.80       47.24      4.03 o 
  -3   0   2       10.01       10.02      3.35 o 
  -2   0   2      199.58      188.30      3.71 o 
  -1   0   2      529.67      601.94      3.91 o 
   0   0   2     1667.03     1653.02     24.36 o 
   1   0   2    11679.91    11679.75    204.51 o 
   2   0   2     4579.95     5299.53    223.94 o 
   3   0   2      215.94      222.44     10.23 o 
   4   0   2       35.00       33.95      6.10 o 
  -4   1   2        0.16        0.57      0.88 o 
  -3   1   2        0.06        0.82      0.41 o 
  -2   1   2       17.46       15.62      0.81 o 
  -1   1   2     1908.71     1856.61     12.76 o 
   0   1   2        2.03        4.75      1.30 o 
   2   1   2     1304.64     1392.13     18.02 o 
   3   1   2        7.93        8.34      0.78 o 
   4   1   2       19.11       18.23      2.69 o 
  -4   2   2       21.61       16.95      3.66 o 
  -3   2   2      283.95      283.91      9.68 o 
  -2   2   2        5.18        7.46      0.79 o 
  -1   2   2      163.51      165.01      1.35 o 
   0   2   2     2171.16     2085.15     28.37 o 
   1   2   2        6.14        5.04      0.47 o 
   2   2   2       36.80       32.51      1.38 o 
   3   2   2        7.83        7.54      1.45 o 
   4   2   2       15.52        9.35      4.33 o 
  -4   3   2       12.92        7.93      4.66 o 
  -3   3   2      489.05      446.76     15.25 o 
  -2   3   2      334.18      349.37      4.72 o 
  -1   3   2        7.35        6.24      0.69 o 
   0   3   2     1213.25     1123.16      9.58 o 
   1   3   2        0.25        0.92      0.28 o 
   2   3   2        4.05        4.37      0.78 o 
   3   3   2       97.22       96.10      3.00 o 
   4   3   2       13.48       12.34      6.43 o 
  -4   4   2      132.13      140.44     10.96 o 
  -3   4   2       16.55       17.04      2.26 o 
  -2   4   2        1.27        0.48      0.37 o 
  -1   4   2       36.59       42.02      2.82 o 
   0   4   2     1643.08     1649.50      8.57 o 
   1   4   2      147.51      142.63      2.35 o 
   2   4   2      142.11      140.25      2.34 o 
   3   4   2       51.90       55.22      2.73 o 
   4   4   2       21.20       15.12     10.71 o 
  -4   5   2        0.24        1.71      2.34 o 
  -3   5   2      149.29      157.50      5.05 o 
  -2   5   2        4.96        7.58      1.72 o 
  -1   5   2      739.82      809.28     10.71 o 
   0   5   2       71.05       71.44      1.33 o 
   1   5   2        0.68        0.30      0.35 o 
   2   5   2       63.52       60.74      1.56 o 
   3   5   2       12.08       10.85      1.15 o 
   4   5   2        7.28        5.37      2.58 o 
  -4   6   2       37.69       33.97      4.02 o 
  -3   6   2      244.24      265.03      7.31 o 
  -2   6   2       90.41       99.10      3.35 o 
  -1   6   2      425.44      444.46      8.36 o 
   0   6   2      253.74      268.82      3.66 o 
   1   6   2       40.95       40.79      1.28 o 
   2   6   2       86.92       85.79      2.76 o 
   3   6   2       21.33       21.50      4.33 o 
   4   6   2        8.66       11.45      7.37 o 
  -4   7   2       21.74       22.36      3.46 o 
  -3   7   2        3.16        2.34      1.31 o 
  -2   7   2        0.04        0.59      1.01 o 
  -1   7   2      156.29      165.68      2.13 o 
   0   7   2      564.21      611.15      8.36 o 
   1   7   2        8.62        6.84      1.35 o 
   2   7   2        0.15        0.20      0.15 o 
   3   7   2        1.99        1.78      0.91 o 
   4   7   2        5.01        3.33      3.35 o 
  -4   8   2        1.23        0.58      1.21 o 
  -3   8   2        0.00        0.66      1.05 o 
  -2   8   2      128.75      141.11      4.86 o 
  -1   8   2       75.21       79.33      2.08 o 
   0   8   2       13.90       14.56      2.25 o 
   1   8   2       59.54       60.38      2.17 o 
   2   8   2        1.25        2.04      0.99 o 
   3   8   2        7.75        9.46      4.16 o 
   4   8   2       35.61       37.32      7.33 o 
  -4   9   2        8.87        7.18      3.83 o 
  -3   9   2      171.95      175.71      6.42 o 
  -2   9   2       73.86       68.55      3.87 o 
  -1   9   2      969.77      891.86     32.36 o 
   0   9   2      185.37      175.43      4.68 o 
   1   9   2        0.10        0.53      0.59 o 
   2   9   2        4.51        4.57      1.50 o 
   3   9   2      368.32      387.61     21.29 o 
   4   9   2        7.51        6.41      4.86 o 
  -3  10   2        1.44        0.97      1.17 o 
  -2  10   2        5.06        7.17      2.77 o 
  -1  10   2      598.02      612.70     17.18 o 
   0  10   2      355.96      368.20      7.22 o 
   1  10   2       91.43       91.31      3.94 o 
   2  10   2      132.53      135.19      5.21 o 
   3  10   2        0.73        0.63      1.80 o 
  -3  11   2       48.27       50.22      5.11 o 
  -2  11   2       59.78       59.69      4.29 o 
  -1  11   2        5.87        6.31      2.22 o 
   0  11   2      576.15      577.38     11.83 o 
   1  11   2       86.18       81.91      3.65 o 
   2  11   2       27.10       27.12      3.40 o 
   3  11   2       53.48       59.06      5.47 o 
  -3  12   2       36.02       40.38      4.94 o 
  -2  12   2       17.09       13.72      6.13 o 
  -1  12   2       10.77        9.00      2.91 o 
   0  12   2       28.29       25.46      3.22 o 
   1  12   2       35.88       32.65      3.46 o 
   2  12   2       16.25       12.53      5.97 o 
   3  12   2       55.89       53.74      4.81 o 
  -2  13   2       18.89       13.95      7.62 o 
  -1  13   2       94.02       86.95      5.96 o 
   0  13   2       44.89       48.04      2.70 o 
   1  13   2        1.93        4.04      1.46 o 
   2  13   2        0.01        0.84      1.08 o 
  -2  14   2        6.63        2.86      1.71 o 
  -1  14   2        7.91        6.64      3.63 o 
   0  14   2       23.41       27.56      2.40 o 
   1  14   2        6.17        5.57      2.71 o 
   2  14   2       47.35       51.01      3.99 o 
  -1  15   2       15.27        9.39      7.33 o 
   0  15   2        2.44        2.63      2.22 o 
   1  15   2       11.79       10.43      6.98 o 
  -4   1   3       32.98       31.79      2.51 o 
  -3   1   3      353.01      340.43     21.19 o 
  -2   1   3       48.97       44.98      1.24 o 
  -1   1   3     1218.71     1160.17      8.15 o 
   0   1   3     1027.97      973.93     19.23 o 
   1   1   3     5264.31     5402.16     52.30 o 
   2   1   3        1.33        1.79      0.52 o 
   3   1   3        0.00        0.63      1.07 o 
   4   1   3        0.03        0.60      1.00 o 
  -4   2   3      287.94      304.04     14.49 o 
  -3   2   3       83.28       84.23      2.72 o 
  -2   2   3      314.97      308.73      4.47 o 
  -1   2   3      160.83      152.81      1.97 o 
   0   2   3     1190.03     1129.46     11.22 o 
   1   2   3     1329.00     1348.93     10.79 o 
   2   2   3      468.69      486.70      7.54 o 
   3   2   3       25.65       26.36      1.60 o 
   4   2   3       47.56       42.59      4.46 o 
  -4   3   3        0.27        0.40      0.71 o 
  -3   3   3      102.20       95.00      3.93 o 
  -2   3   3       28.45       30.70      1.25 o 
  -1   3   3      601.98      630.55      8.25 o 
   0   3   3       68.44       50.78      1.02 o 
   1   3   3      135.17      137.84      2.54 o 
   2   3   3      257.23      251.89      4.87 o 
   3   3   3        0.00        0.38      0.64 o 
   4   3   3        2.46        2.13      1.59 o 
  -4   4   3        0.56        0.67      1.10 o 
  -3   4   3       55.19       55.70      3.45 o 
  -2   4   3       53.15       55.75      1.32 o 
  -1   4   3     1395.79     1408.76     47.35 o 
   0   4   3      299.93      310.67      3.95 o 
   1   4   3        0.04        1.18      0.47 o 
   2   4   3       17.64       16.71      1.35 o 
   3   4   3       47.14       51.15      2.19 o 
   4   4   3        4.18        2.84      3.33 o 
  -4   5   3        0.73        0.90      1.04 o 
  -3   5   3        2.67        2.49      1.19 o 
  -2   5   3      264.28      271.60      9.42 o 
  -1   5   3      228.41      257.80      4.85 o 
   0   5   3      467.37      494.35      5.97 o 
   1   5   3        2.38        5.20      1.32 o 
   2   5   3      179.50      182.43      3.63 o 
   3   5   3       85.32       90.97      3.12 o 
   4   5   3        2.11        1.38      1.70 o 
  -4   6   3        7.00        5.83      3.16 o 
  -3   6   3        2.95        4.60      1.30 o 
  -2   6   3       73.83       73.29      3.70 o 
  -1   6   3       12.15       14.48      0.61 o 
   0   6   3      918.99      921.18     15.75 o 
   1   6   3       13.41       14.57      2.53 o 
   2   6   3       31.16       29.57      1.84 o 
   3   6   3       80.77       86.02      3.95 o 
   4   6   3       25.95       13.99     10.61 o 
  -4   7   3      132.15      138.82     10.99 o 
  -3   7   3        3.10        2.66      1.07 o 
  -2   7   3       11.29       12.40      3.24 o 
  -1   7   3       78.67       78.95      2.02 o 
   0   7   3      451.15      486.63      4.98 o 
   1   7   3      221.91      234.15      4.34 o 
   2   7   3       20.06       18.76      1.33 o 
   3   7   3      243.25      245.99     12.50 o 
   4   7   3      139.49      156.60      9.73 o 
  -4   8   3       48.57       45.33      4.29 o 
  -3   8   3        1.28        1.21      1.59 o 
  -2   8   3      133.39      137.03      4.55 o 
  -1   8   3       19.02       16.41      1.01 o 
   0   8   3       93.24      107.34      3.21 o 
   1   8   3      140.39      131.60      3.68 o 
   2   8   3       97.50       97.63      3.30 o 
   3   8   3       89.31       87.20      4.29 o 
   4   8   3      226.19      226.89     17.35 o 
  -4   9   3      187.81      197.88     11.52 o 
  -3   9   3       33.95       31.78      4.68 o 
  -2   9   3       55.10       54.46      3.71 o 
  -1   9   3      179.12      155.27      3.22 o 
   0   9   3       82.87       70.36      2.86 o 
   1   9   3       77.28       70.22      2.25 o 
   2   9   3       44.55       47.57      3.08 o 
   3   9   3      388.36      456.14     15.12 o 
  -3  10   3        2.04        1.85      1.50 o 
  -2  10   3       21.63       22.58      7.80 o 
  -1  10   3      173.94      174.55      3.60 o 
   0  10   3      115.96      111.74      3.18 o 
   1  10   3        8.77        7.42      2.01 o 
   2  10   3       50.34       49.08      3.67 o 
   3  10   3       81.61       89.56      5.82 o 
  -3  11   3       16.03       11.01      6.07 o 
  -2  11   3       18.93       13.25      5.46 o 
  -1  11   3     1173.18     1187.71     27.32 o 
   0  11   3      399.16      390.72     10.71 o 
   1  11   3       75.84       73.60      3.07 o 
   2  11   3       19.11       18.20      6.26 o 
   3  11   3       26.15       32.79      8.31 o 
  -3  12   3        5.68        5.94      3.40 o 
  -2  12   3       72.21       64.32      3.54 o 
  -1  12   3       66.83       65.30      4.44 o 
   0  12   3        0.16        0.29      0.88 o 
   1  12   3        0.69        1.02      0.83 o 
   2  12   3      246.25      273.66      6.96 o 
   3  12   3        1.74        1.06      1.87 o 
  -2  13   3       89.11       95.07      6.85 o 
  -1  13   3       44.77       37.72      3.64 o 
   0  13   3      140.38      122.64      4.19 o 
   1  13   3        3.12        2.83      1.26 o 
   2  13   3        9.66        6.52      3.90 o 
  -2  14   3       51.14       55.48      5.34 o 
  -1  14   3        7.12        5.87      2.71 o 
   0  14   3        0.35        0.17      1.15 o 
   1  14   3       69.77       73.43      5.22 o 
   2  14   3       10.37        6.38      4.08 o 
  -1  15   3        6.20        6.58      4.23 o 
   0  15   3       21.89       22.87      4.48 o 
   1  15   3        0.05        0.69      0.98 o 
  -4   0   4       69.37       68.25      6.28 o 
  -3   0   4       38.81       41.94      3.53 o 
  -2   0   4        6.46        6.42      1.19 o 
  -1   0   4     1032.20      962.48      6.59 o 
   0   0   4     3248.99     3294.84     30.77 o 
   1   0   4        4.46        2.62      0.81 o 
   2   0   4     3279.65     3541.33    185.85 o 
   3   0   4     1949.84     2149.02     88.51 o 
   4   0   4       27.76       21.35      6.82 o 
  -4   1   4        1.56        1.02      1.54 o 
  -3   1   4      160.67      168.06      7.83 o 
  -2   1   4      419.91      440.25      5.50 o 
  -1   1   4      388.62      375.83      2.87 o 
   0   1   4      216.35      240.44      2.12 o 
   1   1   4      104.42      106.64      1.33 o 
   2   1   4     2735.49     2922.10     54.85 o 
   3   1   4      276.74      275.46      5.63 o 
   4   1   4        4.73        4.98      2.44 o 
  -4   2   4        4.23        5.04      3.35 o 
  -3   2   4        5.32        5.14      1.53 o 
  -2   2   4       35.36       35.84      1.52 o 
  -1   2   4      426.43      487.54      4.12 o 
   0   2   4      506.94      446.16      3.22 o 
   1   2   4       29.95       25.48      0.83 o 
   2   2   4     1623.39     1653.49     34.54 o 
   3   2   4       34.23       30.37      1.79 o 
   4   2   4       22.32       21.31      3.11 o 
  -4   3   4       38.62       36.91      3.47 o 
  -3   3   4       24.37       22.42      2.19 o 
  -2   3   4      506.18      530.07     12.11 o 
  -1   3   4       59.49       49.58      1.07 o 
   0   3   4      119.45      116.08      1.82 o 
   1   3   4      228.88      229.17      3.22 o 
   2   3   4        0.96        1.26      0.61 o 
   3   3   4       26.57       27.60      2.42 o 
   4   3   4       42.31       44.91      6.89 o 
  -4   4   4       31.40       31.89      3.18 o 
  -3   4   4       15.19       13.63      1.63 o 
  -2   4   4      988.72     1034.14     13.44 o 
  -1   4   4      188.52      222.07      4.32 o 
   0   4   4       71.99       80.85      1.69 o 
   1   4   4      580.02      559.75      8.04 o 
   2   4   4       67.43       65.92      1.73 o 
   3   4   4        3.23        4.21      1.42 o 
   4   4   4        0.02        1.30      1.07 o 
  -4   5   4        2.78        2.65      1.32 o 
  -3   5   4        8.29        8.76      1.22 o 
  -2   5   4      439.96      480.26     12.63 o 
  -1   5   4      191.86      217.50     13.17 o 
   0   5   4        0.34        0.82      0.36 o 
   1   5   4      723.26      776.17     10.76 o 
   2   5   4       11.34       11.86      1.95 o 
   3   5   4       65.43       67.09      2.47 o 
   4   5   4        3.97        3.37      2.20 o 
  -4   6   4        0.30        0.81      0.89 o 
  -3   6   4       46.11       52.58      4.33 o 
  -2   6   4       73.95       78.32      3.94 o 
  -1   6   4      161.78      213.38      3.60 o 
   0   6   4     1724.34     1872.84     24.80 o 
   1   6   4      329.40      353.69      6.64 o 
   2   6   4       13.12       11.21      2.18 o 
   3   6   4        3.62        4.48      2.11 o 
   4   6   4       18.86       13.03     13.37 o 
  -4   7   4       16.05       14.28      7.81 o 
  -3   7   4       90.67       88.93      4.53 o 
  -2   7   4      159.30      157.63      5.58 o 
  -1   7   4      188.83      178.00      3.29 o 
   0   7   4       29.88       31.92      1.50 o 
   1   7   4        1.50        1.85      0.57 o 
   2   7   4      104.58      113.40      3.13 o 
   3   7   4        4.49        3.95      1.54 o 
   4   7   4        6.34        4.82      3.97 o 
  -4   8   4      362.32      391.93     10.73 o 
  -3   8   4        1.46        0.44      1.81 o 
  -2   8   4       98.18       91.51      4.17 o 
  -1   8   4       70.00       76.43      2.18 o 
   0   8   4      205.12      191.62      6.88 o 
   1   8   4       13.60       13.51      3.06 o 
   2   8   4       29.46       29.38      1.63 o 
   3   8   4       32.45       30.01      3.58 o 
   4   8   4       57.13       55.90     15.73 o 
  -4   9   4        6.92        3.00      3.24 o 
  -3   9   4       15.06       12.24      4.44 o 
  -2   9   4       42.79       48.28      9.29 o 
  -1   9   4       95.48       78.94      1.90 o 
   0   9   4      954.18     1023.54     17.73 o 
   1   9   4      260.65      276.99      6.61 o 
   2   9   4        0.62        0.86      0.97 o 
   3   9   4        0.56        1.14      1.46 o 
  -3  10   4       70.30       65.53      4.19 o 
  -2  10   4      295.54      295.53     10.65 o 
  -1  10   4       29.96       30.06      1.78 o 
   0  10   4       34.05       35.05      2.34 o 
   1  10   4      955.68     1031.36     18.00 o 
   2  10   4        0.00        0.73      0.89 o 
   3  10   4        0.91        0.99      1.01 o 
  -3  11   4       18.43       10.90      7.22 o 
  -2  11   4        0.40        2.33      1.70 o 
  -1  11   4        0.29        0.80      0.54 o 
   0  11   4       17.22       22.59      3.44 o 
   1  11   4       29.41       28.35      3.82 o 
   2  11   4      274.65      289.41      9.72 o 
   3  11   4       48.04       47.63      4.91 o 
  -3  12   4        4.32        4.41      2.76 o 
  -2  12   4        0.38        0.95      1.43 o 
  -1  12   4       40.43       40.24      3.77 o 
   0  12   4        2.92        2.02      0.82 o 
   1  12   4        9.53        7.41      2.71 o 
   2  12   4        0.58        1.01      1.09 o 
   3  12   4        0.28       -0.39      3.83 o 
  -2  13   4       53.62       53.67      5.64 o 
  -1  13   4        0.00        1.57      1.45 o 
   0  13   4        2.86        1.95      0.96 o 
   1  13   4        3.17        2.87      1.51 o 
   2  13   4        6.29        6.40      4.12 o 
  -2  14   4        0.12        0.51      1.13 o 
  -1  14   4        0.23        0.79      1.31 o 
   0  14   4       36.02       35.49      2.89 o 
   1  14   4        9.93        7.09      4.40 o 
   2  14   4        3.42        2.08      1.91 o 
  -1  15   4        2.51        2.29      2.15 o 
   0  15   4       34.89       35.95      4.82 o 
   1  15   4       58.07       72.48      4.65 o 
  -4   1   5       63.15       63.82      4.30 o 
  -3   1   5       37.20       38.61      3.24 o 
  -2   1   5     1014.00     1039.55     11.89 o 
  -1   1   5       11.41       13.82      1.05 o 
   0   1   5      571.08      528.72      5.49 o 
   1   1   5       81.33       77.56      1.41 o 
   2   1   5     1721.39     1728.39     50.29 o 
   3   1   5      329.82      336.25      9.47 o 
   4   1   5        0.87        1.87      0.96 o 
  -4   2   5       34.52       37.98      5.17 o 
  -3   2   5      200.45      207.95      4.32 o 
  -2   2   5      963.87      980.55     11.84 o 
  -1   2   5      100.63       95.79      2.16 o 
   0   2   5     1693.19     1659.84     24.67 o 
   1   2   5      163.15      168.06      2.75 o 
   2   2   5      632.91      665.03      9.39 o 
   3   2   5      456.53      460.59     12.29 o 
   4   2   5       27.08       19.99      2.77 o 
  -4   3   5       10.96       11.66      7.51 o 
  -3   3   5      231.72      220.70     11.17 o 
  -2   3   5      156.53      151.76      2.48 o 
  -1   3   5      309.23      290.62      4.50 o 
   0   3   5      869.57      879.29     10.79 o 
   1   3   5      172.59      162.29      2.94 o 
   2   3   5      123.80      130.38      3.42 o 
   3   3   5        3.63        2.99      1.01 o 
   4   3   5       25.43       21.85      4.78 o 
  -4   4   5        6.65        5.41      2.07 o 
  -3   4   5       19.91       16.90      1.82 o 
  -2   4   5       17.78       16.21      0.68 o 
  -1   4   5      443.18      460.80     11.31 o 
   0   4   5      429.62      424.89      8.92 o 
   1   4   5        3.14        2.90      0.77 o 
   2   4   5        4.36        5.50      1.13 o 
   3   4   5        0.01        0.83      0.82 o 
   4   4   5       24.75       29.65      3.32 o 
  -4   5   5      149.73      156.31      5.74 o 
  -3   5   5       16.77       17.33      6.36 o 
  -2   5   5      112.68      107.50      2.72 o 
  -1   5   5        4.25        3.41      0.98 o 
   0   5   5      363.18      336.60      7.67 o 
   1   5   5        0.22        1.73      0.86 o 
   2   5   5       27.93       30.17      2.33 o 
   3   5   5       23.94       24.86      2.08 o 
   4   5   5       35.23       33.48      4.41 o 
  -4   6   5      127.86      133.41      5.39 o 
  -3   6   5       15.47       15.11      5.44 o 
  -2   6   5       13.09       18.04      4.61 o 
  -1   6   5      184.82      192.14      3.83 o 
   0   6   5       94.02      100.93      2.50 o 
   1   6   5      696.65      748.25     11.74 o 
   2   6   5       29.74       30.47      1.82 o 
   3   6   5       14.02       11.20      4.00 o 
   4   6   5       26.53       17.98     14.45 o 
  -4   7   5       94.02       95.22      5.24 o 
  -3   7   5       26.75       27.21      3.96 o 
  -2   7   5        1.22        1.34      1.23 o 
  -1   7   5      290.19      285.71      5.45 o 
   0   7   5        0.55        0.72      0.53 o 
   1   7   5       57.34       54.28      2.10 o 
   2   7   5       28.05       29.02      3.02 o 
   3   7   5        6.91        6.50      1.79 o 
   4   7   5      113.17      106.93     12.58 o 
  -4   8   5       67.62       67.97      6.06 o 
  -3   8   5      646.30      694.51     19.10 o 
  -2   8   5        7.18        6.97      2.13 o 
  -1   8   5        5.73        5.89      1.02 o 
   0   8   5        6.71        6.44      1.60 o 
   1   8   5        5.72       10.06      2.46 o 
   2   8   5        2.25        1.52      0.83 o 
   3   8   5        6.23        4.74      1.88 o 
   4   8   5      137.22      146.58     13.85 o 
  -4   9   5      244.51      244.88     13.82 o 
  -3   9   5        0.92        0.74      1.58 o 
  -2   9   5        2.97        2.67      1.80 o 
  -1   9   5       28.49       26.80      1.39 o 
   0   9   5       35.12       30.43      2.02 o 
   1   9   5       10.82       14.71      3.49 o 
   2   9   5        6.30        5.46      1.44 o 
   3   9   5       81.61       80.91      4.61 o 
  -3  10   5      152.46      148.05      6.00 o 
  -2  10   5       48.44       47.07      6.02 o 
  -1  10   5      111.00       98.11      3.13 o 
   0  10   5      452.75      407.62     13.81 o 
   1  10   5      402.33      401.74      9.16 o 
   2  10   5       20.84       22.21      2.39 o 
   3  10   5        0.04        0.86      1.43 o 
  -3  11   5        0.13        0.54      1.33 o 
  -2  11   5        0.02        1.29      1.20 o 
  -1  11   5        1.32        0.68      0.92 o 
   0  11   5      939.56      942.60     17.22 o 
   1  11   5       33.50       32.27      4.84 o 
   2  11   5        0.75        0.82      1.39 o 
   3  11   5        2.78        2.42      1.99 o 
  -3  12   5        2.52        1.98      2.41 o 
  -2  12   5       18.93       15.68      6.20 o 
  -1  12   5        8.91       13.63      6.40 o 
   0  12   5      346.47      320.80     10.11 o 
   1  12   5      480.72      494.98     10.26 o 
   2  12   5       24.31       24.73      3.00 o 
  -2  13   5       57.73       76.18      5.87 o 
  -1  13   5        7.51        4.74      2.63 o 
   0  13   5        0.02        1.06      0.94 o 
   1  13   5       27.02       22.35      3.28 o 
   2  13   5        0.63        0.52      1.08 o 
  -2  14   5       11.90        9.98      6.98 o 
  -1  14   5      153.19      172.06     12.26 o 
   0  14   5        2.73        2.32      1.40 o 
   1  14   5        0.15        1.08      0.96 o 
   2  14   5        4.66        3.86      2.26 o 
  -1  15   5       18.77       17.03      9.60 o 
   0  15   5        7.52        2.83      2.28 o 
   1  15   5        2.68        3.60      2.44 o 
  -4   0   6        7.00        4.94      5.55 o 
  -3   0   6       29.59       33.24      3.40 o 
  -2   0   6      794.98      849.18     20.01 o 
  -1   0   6     2056.97     2183.08     60.04 o 
   0   0   6      640.29      635.68     15.57 o 
   1   0   6        0.26        0.68      0.56 o 
   2   0   6       96.78       94.74      4.99 o 
   3   0   6     1133.11     1186.98     34.61 o 
   4   0   6        0.71        0.83      1.54 o 
  -4   1   6      130.32      124.53     10.61 o 
  -3   1   6       42.67       44.50      3.73 o 
  -2   1   6      296.12      301.14      4.67 o 
  -1   1   6      101.34       95.87      2.26 o 
   0   1   6      209.32      166.13      2.02 o 
   1   1   6      776.16      782.99      9.48 o 
   2   1   6       42.74       35.03      3.14 o 
   3   1   6      161.06      165.91      6.01 o 
   4   1   6      455.70      432.84      9.59 o 
  -4   2   6        2.60        2.95      1.84 o 
  -3   2   6        0.00        0.58      1.18 o 
  -2   2   6       44.47       44.42      2.10 o 
  -1   2   6      638.09      683.43     10.91 o 
   0   2   6      502.65      527.59      8.16 o 
   1   2   6        4.01        6.59      1.25 o 
   2   2   6      133.57      137.73      3.54 o 
   3   2   6      461.06      477.46     18.67 o 
   4   2   6       24.36       14.55      8.22 o 
  -4   3   6      107.25      108.50     12.50 o 
  -3   3   6      265.45      284.31      8.28 o 
  -2   3   6        0.60        0.22      0.43 o 
  -1   3   6      560.93      583.38      9.13 o 
   0   3   6      120.64      146.98      2.53 o 
   1   3   6        4.51        5.76      1.29 o 
   2   3   6        0.27        0.28      0.19 o 
   3   3   6      108.19      118.95     16.71 o 
   4   3   6        5.44        3.20      2.45 o 
  -4   4   6       43.55       43.48      4.80 o 
  -3   4   6        0.86        0.95      0.88 o 
  -2   4   6        2.93        3.29      0.57 o 
  -1   4   6     1257.50     1425.61     16.63 o 
   0   4   6      157.29      177.41      3.67 o 
   1   4   6      121.61      141.89      4.31 o 
   2   4   6        0.01        0.80      0.38 o 
   3   4   6        2.09        2.50      0.93 o 
   4   4   6       19.22       17.93      4.29 o 
  -4   5   6      107.63      113.40      5.14 o 
  -3   5   6        1.24        0.98      2.15 o 
  -2   5   6       78.53       76.55      2.70 o 
  -1   5   6        4.18        4.76      1.13 o 
   0   5   6      849.31     1045.51     15.97 o 
   1   5   6      640.90      682.26     10.90 o 
   2   5   6      441.78      468.80     10.71 o 
   3   5   6       26.56       25.96      2.39 o 
   4   5   6        1.63        1.76      1.30 o 
  -4   6   6        0.26        1.12      1.55 o 
  -3   6   6       43.40       48.05      4.61 o 
  -2   6   6       13.91       14.71      1.77 o 
  -1   6   6      236.99      239.75      7.54 o 
   0   6   6      326.98      345.90     11.57 o 
   1   6   6      176.29      184.35      4.58 o 
   2   6   6       95.41       98.60      2.73 o 
   3   6   6       29.02       30.39      3.50 o 
   4   6   6        2.33        2.48      2.28 o 
  -4   7   6       17.44       12.18      8.40 o 
  -3   7   6      151.15      158.99     20.30 o 
  -2   7   6      116.44      116.22      4.51 o 
  -1   7   6       60.38       52.24      1.53 o 
   0   7   6       34.81       26.20      1.83 o 
   1   7   6       20.07       26.65      2.06 o 
   2   7   6       82.64       79.62      2.72 o 
   3   7   6       44.24       48.10      3.70 o 
   4   7   6        0.53        0.96      2.24 o 
  -4   8   6        5.61        4.34      2.82 o 
  -3   8   6      269.04      290.27     10.18 o 
  -2   8   6      166.06      149.79      7.35 o 
  -1   8   6      269.20      221.00     20.67 o 
   0   8   6        9.05        9.83      2.43 o 
   1   8   6      476.65      521.74     10.52 o 
   2   8   6      108.16      109.97      3.57 o 
   3   8   6        3.11        3.63      1.97 o 
  -4   9   6        0.26        1.04      1.37 o 
  -3   9   6      202.88      215.37     11.66 o 
  -2   9   6      104.16      106.23      5.07 o 
  -1   9   6      180.56      170.92      3.64 o 
   0   9   6      173.02      158.62      4.46 o 
   1   9   6       28.32       25.80      2.82 o 
   2   9   6      501.27      546.55     12.96 o 
   3   9   6       19.97       19.93      3.03 o 
  -3  10   6        8.72        8.89      3.74 o 
  -2  10   6       10.72        9.37      3.76 o 
  -1  10   6       58.62       56.90      2.47 o 
   0  10   6       94.91       78.98      3.31 o 
   1  10   6       74.26       81.07      3.76 o 
   2  10   6       22.92       23.97      3.31 o 
   3  10   6       82.97       77.19      5.27 o 
  -3  11   6       13.15        8.77      4.33 o 
  -2  11   6        0.04        1.10      1.06 o 
  -1  11   6      169.23      153.11      5.55 o 
   0  11   6        7.19        7.12      2.21 o 
   1  11   6       14.59       14.79      3.91 o 
   2  11   6       67.35       67.22      3.70 o 
   3  11   6       94.60      101.19      8.06 o 
  -3  12   6        0.45        0.40      1.32 o 
  -2  12   6       11.82        9.67      5.09 o 
  -1  12   6        3.46        4.01      1.83 o 
   0  12   6       34.64       36.45      2.76 o 
   1  12   6        5.41        6.82      2.06 o 
   2  12   6       14.73       12.40      5.89 o 
  -2  13   6       20.03       22.60      5.34 o 
  -1  13   6       45.67       49.66      4.34 o 
   0  13   6        0.50        1.15      1.25 o 
   1  13   6       20.96       15.43      3.04 o 
   2  13   6        5.44        4.21      2.15 o 
  -2  14   6        1.39        1.09      1.41 o 
  -1  14   6       20.06       16.60      8.23 o 
   0  14   6        2.15        2.36      1.40 o 
   1  14   6        3.59        3.05      1.61 o 
  -1  15   6        0.81        0.27      2.08 o 
   0  15   6        0.56        0.95      1.42 o 
  -4   1   7       97.65       98.18      7.72 o 
  -3   1   7      205.01      218.06      7.49 o 
  -2   1   7       23.49       28.78      2.02 o 
  -1   1   7        5.69        5.38      1.55 o 
   0   1   7     1008.99     1033.04     11.66 o 
   1   1   7      154.86      146.65      2.37 o 
   2   1   7        8.33        7.02      0.74 o 
   3   1   7       30.79       28.51      3.77 o 
   4   1   7      404.05      390.54      8.34 o 
  -4   2   7       46.22       54.24      7.28 o 
  -3   2   7       46.43       48.75      3.70 o 
  -2   2   7        1.93        2.26      0.71 o 
  -1   2   7     2160.07     2251.84     64.68 o 
   0   2   7       18.88       18.51      1.50 o 
   1   2   7      457.03      465.01      4.99 o 
   2   2   7       46.19       40.09      1.98 o 
   3   2   7      727.18      753.11     25.10 o 
   4   2   7       10.96        6.12      3.74 o 
  -4   3   7      167.00      174.55      7.24 o 
  -3   3   7       43.33       47.48      2.96 o 
  -2   3   7      178.06      186.81      4.43 o 
  -1   3   7      547.45      567.27     10.49 o 
   0   3   7      128.34      130.62      2.96 o 
   1   3   7        8.22        7.40      1.56 o 
   2   3   7       68.65       64.77      1.75 o 
   3   3   7      106.12      109.95      5.93 o 
   4   3   7       97.10       79.75      8.78 o 
  -4   4   7       35.01       33.43      4.95 o 
  -3   4   7        9.63        9.10      2.66 o 
  -2   4   7      208.21      203.98      5.81 o 
  -1   4   7       54.20       46.47      1.81 o 
   0   4   7        3.78        3.32      0.87 o 
   1   4   7      189.63      186.59      3.98 o 
   2   4   7      108.92      104.11      2.84 o 
   3   4   7       54.81       49.83      3.31 o 
   4   4   7        6.65        4.63      2.53 o 
  -4   5   7       18.44       17.50     11.62 o 
  -3   5   7       42.72       43.31      5.76 o 
  -2   5   7      172.13      154.95      6.76 o 
  -1   5   7      555.91      565.54     31.03 o 
   0   5   7      270.76      278.96      3.77 o 
   1   5   7      619.48      632.92     10.47 o 
   2   5   7       27.98       26.46      2.02 o 
   3   5   7        2.91        2.52      0.97 o 
   4   5   7        3.07        3.05      2.15 o 
  -4   6   7       22.89       17.33      7.31 o 
  -3   6   7      471.94      512.89     20.59 o 
  -2   6   7        1.18        0.90      0.42 o 
  -1   6   7       14.11       12.90      2.98 o 
   0   6   7      125.85      120.56      2.83 o 
   1   6   7       70.25       70.75      2.73 o 
   2   6   7       13.06       13.91      2.80 o 
   3   6   7       42.71       43.76      2.83 o 
   4   6   7        0.24        1.72      2.74 o 
  -4   7   7      151.58      144.67      7.62 o 
  -3   7   7      312.88      314.28     13.24 o 
  -2   7   7      259.25      236.27      4.08 o 
  -1   7   7       64.77       59.18      3.11 o 
   0   7   7      159.08      175.92      4.66 o 
   1   7   7       23.01       24.30      3.09 o 
   2   7   7       48.67       51.00      2.52 o 
   3   7   7        0.00        0.37      1.22 o 
   4   7   7       10.22        5.70      5.11 o 
  -4   8   7       19.80       11.26      9.88 o 
  -3   8   7      393.59      374.74     16.69 o 
  -2   8   7      222.69      227.10      9.12 o 
  -1   8   7        0.94        0.87      0.58 o 
   0   8   7       21.05       20.97      2.58 o 
   1   8   7        2.68        4.02      1.19 o 
   2   8   7        2.82        3.73      1.07 o 
   3   8   7        8.03        4.97      2.70 o 
  -3   9   7        4.65        1.89      1.75 o 
  -2   9   7      713.07      731.88     24.12 o 
  -1   9   7       17.46       15.84      2.35 o 
   0   9   7       87.30       83.40      3.25 o 
   1   9   7       88.87       84.20      3.78 o 
   2   9   7       23.60       21.29      1.76 o 
   3   9   7        0.00        0.92      0.96 o 
  -3  10   7       38.15       34.45      5.24 o 
  -2  10   7       63.47       47.82      6.51 o 
  -1  10   7       20.25       15.65      2.16 o 
   0  10   7       81.31       80.49      3.27 o 
   1  10   7      746.27      759.38     12.61 o 
   2  10   7        2.43        3.28      1.46 o 
   3  10   7        1.16        1.59      1.93 o 
  -3  11   7        2.33        3.29      2.13 o 
  -2  11   7        0.11        1.26      1.42 o 
  -1  11   7       82.31       75.37      4.18 o 
   0  11   7        0.10        2.05      0.94 o 
   1  11   7       19.17       13.91      4.10 o 
   2  11   7      733.26      754.11     10.63 o 
   3  11   7       11.37        7.64      4.84 o 
  -3  12   7       66.78       72.09      6.62 o 
  -2  12   7       29.61       35.48      5.83 o 
  -1  12   7        7.68       13.50      5.40 o 
   0  12   7        0.39        0.57      0.74 o 
   1  12   7      272.95      252.45     12.10 o 
   2  12   7       44.31       44.39      3.50 o 
  -2  13   7        1.62        1.54      1.67 o 
  -1  13   7       17.46       21.16     10.12 o 
   0  13   7       86.76      108.31      4.70 o 
   1  13   7       84.37       81.21      3.89 o 
   2  13   7       47.08       40.26      4.06 o 
  -2  14   7       35.69       44.37      9.70 o 
  -1  14   7       31.09       42.36      4.25 o 
   0  14   7       16.45       12.39      6.96 o 
   1  14   7        8.71        5.30      2.87 o 
   0  15   7       51.75       50.09      5.60 o 
  -4   0   8       36.32       33.51      4.15 o 
  -3   0   8       79.61       76.68     10.58 o 
  -2   0   8        3.51        6.07      2.44 o 
  -1   0   8     3048.91     3246.85     76.15 o 
   0   0   8      426.73      404.97     14.31 o 
   1   0   8      327.67      309.96     11.71 o 
   2   0   8       85.06       80.11      4.11 o 
   3   0   8      159.26      177.82     12.72 o 
   4   0   8       14.07        6.02      5.82 o 
  -4   1   8      414.77      409.91     16.43 o 
  -3   1   8        2.49        0.75      1.74 o 
  -2   1   8       71.94       79.38      3.07 o 
  -1   1   8      415.29      451.87      6.43 o 
   0   1   8     1538.19     1627.22     27.15 o 
   1   1   8      337.61      352.76      4.24 o 
   2   1   8        0.51        0.83      0.57 o 
   3   1   8        0.74        0.84      0.99 o 
   4   1   8      211.47      189.61     11.62 o 
  -4   2   8      170.10      186.64     10.37 o 
  -3   2   8      245.72      234.40      8.61 o 
  -2   2   8       24.71       20.64      2.37 o 
  -1   2   8        2.10        5.00      1.64 o 
   0   2   8        4.30        6.69      1.59 o 
   1   2   8       35.50       26.92      1.40 o 
   2   2   8       94.74       99.82      3.27 o 
   3   2   8       19.05       16.68      4.79 o 
   4   2   8       13.32       11.28      5.63 o 
  -4   3   8      141.01      133.76      7.41 o 
  -3   3   8      362.39      376.15     10.79 o 
  -2   3   8      249.29      245.48      7.28 o 
  -1   3   8      102.65      104.22      2.68 o 
   0   3   8      511.55      578.30     10.82 o 
   1   3   8        6.36        8.19      1.83 o 
   2   3   8       15.74       16.91      1.32 o 
   3   3   8       14.71       13.98      4.62 o 
   4   3   8      130.35      135.17      7.97 o 
  -4   4   8       16.84       15.88      6.70 o 
  -3   4   8        9.40       10.35      4.12 o 
  -2   4   8      137.29      140.57      4.31 o 
  -1   4   8      211.10      197.92      5.19 o 
   0   4   8        1.06        3.37      0.98 o 
   1   4   8      462.77      511.51     14.75 o 
   2   4   8       24.67       22.32      1.48 o 
   3   4   8       64.74       65.79      3.98 o 
   4   4   8        0.15        0.20      1.65 o 
  -4   5   8        0.53        1.92      1.71 o 
  -3   5   8       15.57       13.16      8.37 o 
  -2   5   8        0.55        0.29      0.63 o 
  -1   5   8      127.90      122.58      3.19 o 
   0   5   8      288.69      298.22      5.32 o 
   1   5   8      196.72      210.40      5.72 o 
   2   5   8      398.48      388.86     15.88 o 
   3   5   8        1.26        0.80      0.86 o 
   4   5   8       11.60        8.61      6.43 o 
  -4   6   8       40.88       36.53     23.84 o 
  -3   6   8       21.00       15.56      8.97 o 
  -2   6   8        0.07        0.21      0.91 o 
  -1   6   8      147.57      138.98      6.80 o 
   0   6   8      106.21      102.79      3.54 o 
   1   6   8       15.53       23.70      3.64 o 
   2   6   8       13.03       15.36      2.99 o 
   3   6   8      144.03      154.05     10.76 o 
   4   6   8        4.31        2.81      2.70 o 
  -4   7   8       12.99        9.10      4.76 o 
  -3   7   8        4.22        4.29      2.74 o 
  -2   7   8      795.26      873.18     20.66 o 
  -1   7   8        5.53        6.68      2.19 o 
   0   7   8      182.11      183.74      6.30 o 
   1   7   8       52.55       57.12      2.58 o 
   2   7   8       37.74       38.20      2.81 o 
   3   7   8       13.51       10.46      3.94 o 
  -4   8   8       19.21       14.37     10.80 o 
  -3   8   8        8.34        7.48      4.61 o 
  -2   8   8       66.59       58.52      7.65 o 
  -1   8   8      519.29      513.89     21.24 o 
   0   8   8       12.61       12.20      2.72 o 
   1   8   8       79.10       75.56      3.17 o 
   2   8   8       60.15       61.19      2.61 o 
   3   8   8      100.55      105.92      5.32 o 
  -3   9   8        5.41        6.62      3.11 o 
  -2   9   8       39.66       45.74      7.39 o 
  -1   9   8       16.04       10.06      1.40 o 
   0   9   8      138.29      132.75      4.31 o 
   1   9   8        4.90        4.38      1.28 o 
   2   9   8        1.03        1.24      0.71 o 
   3   9   8       29.76       28.12      3.22 o 
  -3  10   8       52.75       51.90      5.63 o 
  -2  10   8      215.47      231.00      8.85 o 
  -1  10   8        3.70        4.72      1.67 o 
   0  10   8      110.44      105.09      4.22 o 
   1  10   8      220.64      219.42      7.05 o 
   2  10   8        9.61        8.32      2.72 o 
   3  10   8       71.40       70.22      6.06 o 
  -3  11   8        3.37        3.99      2.50 o 
  -2  11   8       23.47       18.33      7.50 o 
  -1  11   8        0.35        0.82      0.91 o 
   0  11   8       62.12       58.52      3.06 o 
   1  11   8       26.49       19.89      3.42 o 
   2  11   8       31.75       28.06      3.15 o 
  -2  12   8        5.46        7.71      3.61 o 
  -1  12   8       17.26       15.07      6.19 o 
   0  12   8       13.90        9.44      3.94 o 
   1  12   8       41.95       44.01      3.22 o 
   2  12   8        0.05        1.30      1.10 o 
  -2  13   8        9.45        8.98      5.81 o 
  -1  13   8       26.42       17.94      9.61 o 
   0  13   8        1.38        0.86      0.99 o 
   1  13   8       37.63       37.11      3.46 o 
   2  13   8        4.55        2.87      1.89 o 
  -1  14   8       55.93       60.08      5.50 o 
   0  14   8       35.10       38.46      3.16 o 
   1  14   8        0.38        0.80      0.74 o 
  -4   1   9        0.75        0.99      1.55 o 
  -3   1   9      135.25      135.57      6.66 o 
  -2   1   9        1.12        3.62      1.42 o 
  -1   1   9       24.58       30.65      1.92 o 
   0   1   9      204.37      212.25      4.59 o 
   1   1   9       84.09       84.04      2.12 o 
   2   1   9       16.41       15.07      1.53 o 
   3   1   9        6.42        6.25      2.38 o 
   4   1   9       39.73       27.38      5.50 o 
  -4   2   9        0.10        0.25      2.00 o 
  -3   2   9      260.84      252.74     12.38 o 
  -2   2   9      685.87      731.21     17.37 o 
  -1   2   9        1.55        5.81      2.17 o 
   0   2   9       14.45       13.94      1.85 o 
   1   2   9      219.06      211.31      4.11 o 
   2   2   9        5.67        4.50      0.93 o 
   3   2   9        1.36        1.95      1.52 o 
   4   2   9       46.79       40.62      5.32 o 
  -4   3   9      559.69      545.54     15.02 o 
  -3   3   9       20.12       19.46      2.34 o 
  -2   3   9        1.91        1.69      0.76 o 
  -1   3   9        0.03        0.28      0.68 o 
   0   3   9     1141.74     1233.46     13.32 o 
   1   3   9       48.54       47.96      2.14 o 
   2   3   9      105.12      100.81      2.74 o 
   3   3   9        3.95        3.31      1.51 o 
   4   3   9      303.82      288.12     11.50 o 
  -4   4   9       70.09       69.14     10.66 o 
  -3   4   9      518.90      533.50     22.89 o 
  -2   4   9       55.39       48.91      1.85 o 
  -1   4   9       22.50       22.58      1.45 o 
   0   4   9       27.08       27.64      2.09 o 
   1   4   9       81.26       74.98      3.05 o 
   2   4   9      141.76      147.42      2.95 o 
   3   4   9       76.39       76.31      3.88 o 
   4   4   9        3.63        3.06      2.15 o 
  -4   5   9       32.34       29.65      6.99 o 
  -3   5   9       52.87       45.82      4.96 o 
  -2   5   9       83.37       82.33      3.84 o 
  -1   5   9      443.32      446.21      7.69 o 
   0   5   9      106.72      111.68      4.00 o 
   1   5   9      122.47      119.56      4.47 o 
   2   5   9        2.51        3.20      0.94 o 
   3   5   9       23.75       22.49      3.53 o 
   4   5   9       24.30       11.87     10.88 o 
  -4   6   9       15.84       11.78      8.25 o 
  -3   6   9      129.81      128.32      9.03 o 
  -2   6   9        1.54        0.81      0.87 o 
  -1   6   9      428.83      394.42      8.95 o 
   0   6   9       70.58       62.94      3.06 o 
   1   6   9      310.54      321.33      6.70 o 
   2   6   9       31.21       30.69      2.08 o 
   3   6   9        0.10        0.97      2.14 o 
  -4   7   9        3.95        4.33      3.01 o 
  -3   7   9       13.10       11.25      6.53 o 
  -2   7   9     1538.43     1493.32     30.28 o 
  -1   7   9       47.38       40.65      2.24 o 
   0   7   9       48.06       44.79      3.23 o 
   1   7   9       16.01       19.21      4.38 o 
   2   7   9      126.39      134.05      4.09 o 
   3   7   9       10.03       10.11      4.86 o 
  -3   8   9       13.77        8.60      6.01 o 
  -2   8   9       21.04       32.81     15.05 o 
  -1   8   9      439.16      403.12     10.02 o 
   0   8   9      171.54      161.30      4.08 o 
   1   8   9       23.17       19.45      3.15 o 
   2   8   9       14.68       12.22      4.21 o 
   3   8   9        0.24        0.82      1.26 o 
  -3   9   9       21.59       20.51      8.79 o 
  -2   9   9       34.21       27.23      8.96 o 
  -1   9   9      625.00      551.93     14.45 o 
   0   9   9       11.01        9.39      2.54 o 
   1   9   9       51.15       50.57      2.77 o 
   2   9   9      258.09      264.03      6.22 o 
   3   9   9        5.76        4.42      4.75 o 
  -3  10   9       20.45       18.79     11.01 o 
  -2  10   9        5.42        4.10      1.61 o 
  -1  10   9       24.35       26.34      3.85 o 
   0  10   9        3.01        2.78      1.07 o 
   1  10   9        7.12        8.58      2.84 o 
   2  10   9       50.03       46.80      3.48 o 
   3  10   9      284.70      278.97     21.33 o 
  -3  11   9       16.49        9.87      8.13 o 
  -2  11   9        0.07        0.81      1.51 o 
  -1  11   9       40.63       39.62      3.57 o 
   0  11   9       18.62       19.42      2.83 o 
   1  11   9       32.47       26.30      3.60 o 
   2  11   9      230.26      220.38     13.66 o 
  -2  12   9        4.42        5.12      3.50 o 
  -1  12   9       38.73       43.31      9.68 o 
   0  12   9       18.31        9.13      4.48 o 
   1  12   9       29.94       38.48      2.98 o 
   2  12   9        1.80        2.32      1.54 o 
  -2  13   9       60.00       71.52      6.29 o 
  -1  13   9       33.20       34.42      5.77 o 
   0  13   9        0.30        0.94      1.04 o 
   1  13   9       29.79       30.99      3.01 o 
  -1  14   9        2.39        1.93      1.82 o 
   0  14   9       41.94       44.15      4.51 o 
   1  14   9       49.00       54.41      4.10 o 
  -4   0  10        0.05        0.32      1.29 o 
  -3   0  10      491.42      485.21     17.11 o 
  -2   0  10       45.66       60.56     10.91 o 
  -1   0  10        5.83       12.65      2.69 o 
   0   0  10       22.46       28.62      2.74 o 
   1   0  10     1438.32     1576.73     33.14 o 
   2   0  10       98.78       86.61      4.49 o 
   3   0  10        8.47       10.51      5.66 o 
   4   0  10       28.57       36.83      6.87 o 
  -4   1  10        0.12        0.49      0.68 o 
  -3   1  10       79.83       77.73      4.28 o 
  -2   1  10      194.83      188.73      6.83 o 
  -1   1  10      104.28       96.23      4.33 o 
   0   1  10     1341.21     1500.10     11.71 o 
   1   1  10      300.75      305.60      6.03 o 
   2   1  10       91.03       83.12      5.71 o 
   3   1  10        5.67        6.12      2.81 o 
   4   1  10       19.92       12.50      8.21 o 
  -4   2  10        0.00        0.32      1.48 o 
  -3   2  10      139.08      134.21      7.64 o 
  -2   2  10      589.74      564.56     16.50 o 
  -1   2  10        6.02        5.15      1.54 o 
   0   2  10       57.88       63.28      2.90 o 
   1   2  10      171.42      180.10      4.90 o 
   2   2  10       13.44       10.18      1.46 o 
   3   2  10       23.38       20.79      7.76 o 
   4   2  10       10.97        5.08      3.57 o 
  -4   3  10       16.00       11.02     10.63 o 
  -3   3  10      402.28      420.56     18.00 o 
  -2   3  10       41.99       42.12      2.33 o 
  -1   3  10       53.46       54.96      2.22 o 
   0   3  10      425.37      432.42      8.92 o 
   1   3  10       19.86       24.33      4.98 o 
   2   3  10       55.04       52.70      3.28 o 
   3   3  10       32.58       31.03      4.52 o 
   4   3  10        0.77        0.48      1.62 o 
  -4   4  10       54.47       53.78     10.12 o 
  -3   4  10       51.98       46.46      6.84 o 
  -2   4  10      277.91      273.76      6.90 o 
  -1   4  10      186.15      186.31      4.37 o 
   0   4  10        0.29        0.73      0.92 o 
   1   4  10       52.20       56.57      2.87 o 
   2   4  10       31.53       29.70      3.69 o 
   3   4  10       90.06       90.71      5.85 o 
   4   4  10        9.70        6.50      5.17 o 
  -4   5  10        2.28        2.01      1.83 o 
  -3   5  10        3.19        2.90      2.66 o 
  -2   5  10       10.82        9.86      2.67 o 
  -1   5  10      119.99      118.16      3.86 o 
   0   5  10       76.67       83.64      3.97 o 
   1   5  10       59.63       60.03      3.23 o 
   2   5  10       23.45       21.81      2.14 o 
   3   5  10       40.56       36.26      3.79 o 
  -4   6  10        5.36        2.62      1.62 o 
  -3   6  10       23.49       18.18      9.69 o 
  -2   6  10       95.87       83.36      3.95 o 
  -1   6  10      306.23      315.59      6.22 o 
   0   6  10      333.34      349.92      9.82 o 
   1   6  10       40.63       38.74      4.76 o 
   2   6  10      181.23      186.39      5.04 o 
   3   6  10       34.93       29.69     12.76 o 
  -4   7  10        0.22       -0.31      2.48 o 
  -3   7  10       10.59        9.12      5.85 o 
  -2   7  10       14.20       13.60      2.04 o 
  -1   7  10      164.87      161.58      9.90 o 
   0   7  10      410.89      395.08      9.59 o 
   1   7  10       46.69       43.40      3.61 o 
   2   7  10       33.23       31.55      3.45 o 
   3   7  10       16.60       14.39      7.76 o 
  -3   8  10       33.59       29.74     18.61 o 
  -2   8  10       17.24       18.32      6.05 o 
  -1   8  10      418.10      420.70     24.99 o 
   0   8  10       59.22       64.54      3.63 o 
   1   8  10       63.57       63.92      3.07 o 
   2   8  10       17.84       14.96      2.36 o 
   3   8  10        2.41        2.37      1.71 o 
  -3   9  10       35.59       47.71      7.60 o 
  -2   9  10       33.84       22.77      9.91 o 
  -1   9  10      209.24      214.79     11.31 o 
   0   9  10      143.37      146.67      4.56 o 
   1   9  10        0.95        1.68      1.11 o 
   2   9  10      174.67      175.50      8.44 o 
   3   9  10        1.79        1.91      2.13 o 
  -3  10  10       13.96       12.26      6.76 o 
  -2  10  10       23.24       19.66      6.91 o 
  -1  10  10        9.60        5.87      2.66 o 
   0  10  10       51.82       52.02      4.04 o 
   1  10  10       57.59       54.54      3.44 o 
   2  10  10        2.70        3.26      2.09 o 
  -3  11  10       13.38       12.22      7.46 o 
  -2  11  10       74.07       87.19      5.97 o 
  -1  11  10       71.60       56.35      4.12 o 
   0  11  10        6.16        4.83      1.74 o 
   1  11  10       10.75        9.09      3.04 o 
   2  11  10       17.01       10.45      6.52 o 
  -2  12  10        4.46        4.72      3.72 o 
  -1  12  10       23.98       32.58      6.21 o 
   0  12  10       12.37       13.45      5.93 o 
   1  12  10       16.03       13.95      3.52 o 
   2  12  10       21.95       15.85      5.40 o 
  -2  13  10       16.42       10.56      6.95 o 
  -1  13  10        0.09        1.11      2.36 o 
   0  13  10       64.16       63.50      3.78 o 
   1  13  10        3.62        2.00      1.43 o 
  -1  14  10       16.89       13.67      9.68 o 
   0  14  10       30.69       44.28      4.67 o 
  -4   1  11       24.53       22.59      4.15 o 
  -3   1  11       80.25       76.78      6.14 o 
  -2   1  11       20.46       19.50      4.69 o 
  -1   1  11      312.66      291.75      8.17 o 
   0   1  11      140.04      142.50      4.65 o 
   1   1  11        3.47        3.56      0.89 o 
   2   1  11        8.59        9.03      2.01 o 
   3   1  11        2.39        1.56      1.27 o 
   4   1  11        2.81        2.08      1.50 o 
  -4   2  11       27.07       16.35     15.51 o 
  -3   2  11      282.21      273.67      9.88 o 
  -2   2  11      104.22       89.69      5.71 o 
  -1   2  11      111.12      134.94      4.92 o 
   0   2  11       51.88       57.26      2.85 o 
   1   2  11      129.83      142.35      5.65 o 
   2   2  11        2.92        2.37      0.87 o 
   3   2  11        5.21        4.90      2.25 o 
   4   2  11        3.95        3.45      6.39 o 
  -4   3  11       10.31        6.50      6.85 o 
  -3   3  11      444.32      428.54     20.93 o 
  -2   3  11     1010.63      929.67     37.67 o 
  -1   3  11      148.11      150.22      6.21 o 
   0   3  11        4.36        3.36      1.40 o 
   1   3  11       71.90       77.92      3.39 o 
   2   3  11       81.81       80.74      4.64 o 
   3   3  11       29.12       29.44      3.31 o 
  -4   4  11       50.37       31.26     17.96 o 
  -3   4  11      158.89      149.65     11.31 o 
  -2   4  11      858.52      841.31     17.91 o 
  -1   4  11       63.18       57.35      2.41 o 
   0   4  11      185.03      182.95      6.55 o 
   1   4  11       40.45       40.41      2.64 o 
   2   4  11        4.89        4.81      1.29 o 
   3   4  11        0.11        0.65      0.96 o 
  -4   5  11        0.30        0.07      2.20 o 
  -3   5  11       45.19       45.85      5.86 o 
  -2   5  11        0.00        0.73      0.67 o 
  -1   5  11       20.94       19.38      2.48 o 
   0   5  11        4.64        6.37      2.02 o 
   1   5  11        3.35        3.82      1.16 o 
   2   5  11      230.94      231.90      5.91 o 
   3   5  11       17.39       13.93      4.22 o 
  -4   6  11       16.04       14.14     11.04 o 
  -3   6  11       14.30        9.59      6.27 o 
  -2   6  11       33.50       34.49      3.30 o 
  -1   6  11     1200.58     1146.99     23.76 o 
   0   6  11      387.26      395.29      9.29 o 
   1   6  11       20.66       21.48      5.40 o 
   2   6  11        8.65        6.40      2.27 o 
   3   6  11       61.21       63.62      6.19 o 
  -3   7  11      139.49      153.60     10.07 o 
  -2   7  11       16.16       17.13      2.42 o 
  -1   7  11      136.68      116.59      4.31 o 
   0   7  11      732.58      733.04     10.88 o 
   1   7  11        0.37        0.56      0.91 o 
   2   7  11        0.64        0.78      1.01 o 
   3   7  11       59.86       56.76      5.44 o 
  -3   8  11        0.00        2.41      1.90 o 
  -2   8  11        2.96        2.62      2.28 o 
  -1   8  11      360.45      358.87      8.45 o 
   0   8  11      322.35      286.83      8.83 o 
   1   8  11       11.74       12.38      3.00 o 
   2   8  11        2.35        2.41      1.35 o 
   3   8  11       28.59       31.09      4.83 o 
  -3   9  11       14.19       10.13      6.94 o 
  -2   9  11        2.95        4.08      3.10 o 
  -1   9  11       36.86       49.43      4.60 o 
   0   9  11        4.76        3.67      1.55 o 
   1   9  11      135.74      126.22      5.15 o 
   2   9  11        0.05        0.55      0.91 o 
   3   9  11       46.29       42.29      7.00 o 
  -3  10  11        6.95        4.23      3.14 o 
  -2  10  11       26.95       26.71     12.07 o 
  -1  10  11        0.45        1.64      1.01 o 
   0  10  11      166.94      156.37      4.93 o 
   1  10  11        0.67        0.62      1.12 o 
   2  10  11        1.71        1.26      1.39 o 
  -2  11  11        0.50        1.19      1.27 o 
  -1  11  11       11.25        6.22      3.89 o 
   0  11  11       32.28       31.42      3.92 o 
   1  11  11        0.09        1.31      1.03 o 
   2  11  11       55.44       57.92      5.26 o 
  -2  12  11       33.80       34.88      6.46 o 
  -1  12  11        7.60        7.68      4.68 o 
   0  12  11       29.78       22.99      5.71 o 
   1  12  11       10.54        6.23      3.21 o 
  -1  13  11       50.48       63.52      5.75 o 
   0  13  11       25.31       27.13      3.96 o 
   1  13  11        0.85        1.63      1.21 o 
  -3   0  12        2.19        1.35      1.43 o 
  -2   0  12       62.13       59.09      6.38 o 
  -1   0  12      322.55      328.51     13.58 o 
   0   0  12      201.23      207.37      7.24 o 
   1   0  12      515.47      532.49     13.89 o 
   2   0  12      606.44      624.38     15.01 o 
   3   0  12       12.47       11.00      8.11 o 
  -4   1  12       15.28        8.10     14.98 o 
  -3   1  12        6.23        5.40      2.02 o 
  -2   1  12      112.14      103.23      4.93 o 
  -1   1  12       51.15       42.66      3.02 o 
   0   1  12       50.31       45.32      2.90 o 
   1   1  12      120.81      128.25      3.61 o 
   2   1  12      265.03      260.45      7.76 o 
   3   1  12       11.14        7.47      3.26 o 
  -4   2  12       42.76       40.72      5.68 o 
  -3   2  12       64.40       56.51      4.81 o 
  -2   2  12      460.58      480.69     10.90 o 
  -1   2  12       63.00       57.76      3.07 o 
   0   2  12        1.89        2.04      1.01 o 
   1   2  12       95.40      106.23      3.79 o 
   2   2  12       31.66       29.23      3.25 o 
   3   2  12        4.74        5.97      2.57 o 
  -4   3  12       56.79       57.88      6.15 o 
  -3   3  12      143.99      142.43     16.77 o 
  -2   3  12        5.42        4.15      2.29 o 
  -1   3  12      774.39      773.00     19.16 o 
   0   3  12        9.83       10.85      3.26 o 
   1   3  12       85.29       88.61      3.93 o 
   2   3  12        0.73        1.53      1.06 o 
   3   3  12       18.19       10.11      5.19 o 
  -4   4  12        8.43        2.53      2.18 o 
  -3   4  12       36.27       37.96      7.18 o 
  -2   4  12      146.32      155.75      5.12 o 
  -1   4  12       83.66       92.59      3.92 o 
   0   4  12      127.93      127.60      5.16 o 
   1   4  12      319.68      354.53      6.06 o 
   2   4  12       50.21       48.24      3.22 o 
   3   4  12       13.49        9.37      5.05 o 
  -4   5  12       14.01        8.32      8.63 o 
  -3   5  12        5.81        4.87      4.35 o 
  -2   5  12      184.33      177.48      6.60 o 
  -1   5  12       57.19       59.40      3.30 o 
   0   5  12      496.71      504.00     12.07 o 
   1   5  12       93.79       99.39      3.80 o 
   2   5  12        0.00        0.42      1.19 o 
   3   5  12       62.42       59.84      5.49 o 
  -3   6  12        0.52        0.23      2.25 o 
  -2   6  12       27.93       25.70      5.27 o 
  -1   6  12      138.62      126.66      4.42 o 
   0   6  12       18.05       21.11      5.85 o 
   1   6  12       20.63       22.99      5.30 o 
   2   6  12        0.74        0.65      0.99 o 
   3   6  12        0.58        1.23      2.00 o 
  -3   7  12        0.00       -0.06      2.35 o 
  -2   7  12        3.07        1.97      1.34 o 
  -1   7  12       53.87       58.08      2.98 o 
   0   7  12      126.35      126.96      5.61 o 
   1   7  12      448.17      459.57     14.15 o 
   2   7  12       13.06       10.95      4.00 o 
   3   7  12       80.38       76.09      6.55 o 
  -3   8  12        8.37        5.53      4.79 o 
  -2   8  12       17.18       13.21      8.08 o 
  -1   8  12      217.43      193.80     10.34 o 
   0   8  12       57.79       57.27      4.31 o 
   1   8  12      167.10      169.92      6.26 o 
   2   8  12       25.67       26.58      4.32 o 
   3   8  12       81.77       85.90      6.69 o 
  -3   9  12       29.63       18.35     14.25 o 
  -2   9  12        3.92        5.80      3.61 o 
  -1   9  12        4.41        0.94      0.98 o 
   0   9  12       43.37       50.45      3.75 o 
   1   9  12        0.64        0.88      0.88 o 
   2   9  12        4.66        3.49      1.33 o 
  -3  10  12       47.08       48.48      4.95 o 
  -2  10  12       42.31       57.80      5.29 o 
  -1  10  12       24.21       20.25      7.97 o 
   0  10  12      291.50      275.36     11.80 o 
   1  10  12       18.69       16.68      4.75 o 
   2  10  12        3.08        2.17      1.65 o 
  -2  11  12       12.85       10.25      5.35 o 
  -1  11  12       30.51       29.77      5.35 o 
   0  11  12       21.56       27.94      4.23 o 
   1  11  12       23.06       17.05      4.20 o 
   2  11  12       22.67       14.55      4.04 o 
  -2  12  12       60.53       67.38      7.09 o 
  -1  12  12       20.25       21.46      9.26 o 
   0  12  12       18.07       12.73      6.63 o 
   1  12  12       43.63       46.80      3.65 o 
  -1  13  12       24.56       22.05      5.82 o 
   0  13  12        8.45        4.83      3.84 o 
  -3   1  13       64.64       55.16      5.58 o 
  -2   1  13      293.43      278.73      9.84 o 
  -1   1  13        5.99        6.26      2.32 o 
   0   1  13       39.81       42.73      4.36 o 
   1   1  13        5.82        6.44      1.68 o 
   2   1  13        0.01        0.72      1.02 o 
   3   1  13        0.11        0.91      1.00 o 
  -4   2  13        7.24        5.25      3.60 o 
  -3   2  13       10.85       14.50      5.83 o 
  -2   2  13      118.78       98.22      5.13 o 
  -1   2  13      619.51      633.21     10.80 o 
   0   2  13       65.89       59.99      3.42 o 
   1   2  13      178.37      187.89      4.77 o 
   2   2  13        3.01        2.64      1.05 o 
   3   2  13       25.61       17.64      9.71 o 
  -4   3  13        1.17        1.43      1.94 o 
  -3   3  13       30.66       21.80     10.31 o 
  -2   3  13        9.02        6.44      3.42 o 
  -1   3  13     1443.74     1457.40     22.89 o 
   0   3  13        0.00        0.46      1.43 o 
   1   3  13        9.36       10.57      2.72 o 
   2   3  13        1.46        1.68      1.03 o 
   3   3  13       19.44       13.73      6.88 o 
  -4   4  13       20.31       17.04     13.51 o 
  -3   4  13       31.64       31.13      6.41 o 
  -2   4  13      528.27      484.18     22.69 o 
  -1   4  13        0.84        0.87      1.34 o 
   0   4  13      194.73      195.94      5.40 o 
   1   4  13       33.12       35.35      7.01 o 
   2   4  13        0.58        1.12      0.88 o 
   3   4  13        9.17        6.78      3.72 o 
  -3   5  13        0.92        2.30      2.97 o 
  -2   5  13       34.25       30.74      3.70 o 
  -1   5  13      290.94      280.47      8.10 o 
   0   5  13      208.20      202.86      6.64 o 
   1   5  13      219.22      223.26      5.91 o 
   2   5  13        4.63        5.59      1.37 o 
   3   5  13       13.87        8.11      3.68 o 
  -2   6  13        4.07        5.67      2.57 o 
  -1   6  13       11.93       11.16      3.48 o 
   0   6  13      498.68      505.92     11.04 o 
   1   6  13      106.13      105.44      4.92 o 
   2   6  13       17.71       12.73      3.97 o 
   3   6  13        6.89        4.96      4.06 o 
  -3   7  13        7.41        5.86      6.48 o 
  -2   7  13       52.63       44.32      3.63 o 
  -1   7  13       62.10       55.58      4.04 o 
   0   7  13      311.28      319.35     10.94 o 
   1   7  13      528.06      561.84     12.82 o 
   2   7  13        6.18        5.30      2.23 o 
   3   7  13        0.11        1.59      1.88 o 
  -3   8  13        5.84        5.38      3.48 o 
  -2   8  13      164.26      173.11     14.64 o 
  -1   8  13        3.16        1.69      1.47 o 
   0   8  13        0.94        1.40      1.36 o 
   1   8  13       22.40       21.45      5.74 o 
   2   8  13       30.54       26.14      4.56 o 
  -3   9  13       88.71       93.00      9.39 o 
  -2   9  13        4.64        4.78      3.29 o 
  -1   9  13        1.95        1.31      1.31 o 
   0   9  13       46.15       49.14      3.54 o 
   1   9  13       20.15       15.41      5.28 o 
   2   9  13       44.33       41.15      2.86 o 
  -2  10  13        0.98        1.22      2.59 o 
  -1  10  13        0.27        1.17      1.53 o 
   0  10  13        0.79        3.19      1.18 o 
   1  10  13       74.60       75.17      4.26 o 
   2  10  13       11.61        7.78      5.51 o 
  -2  11  13        6.41        5.61      2.56 o 
  -1  11  13       19.26       23.95      5.27 o 
   0  11  13       10.32       11.30      5.24 o 
   1  11  13       52.54       51.75      3.38 o 
  -1  12  13        1.99        1.74      2.24 o 
   0  12  13        3.97        5.35      4.10 o 
   1  12  13       65.95       63.09      3.96 o 
  -3   0  14       45.03       42.55      7.01 o 
  -2   0  14       12.22       11.09      5.11 o 
  -1   0  14       39.96       30.45      5.23 o 
   0   0  14       14.23       18.61      4.99 o 
   1   0  14      187.79      198.58      7.67 o 
   2   0  14      173.81      152.78      7.73 o 
   3   0  14       17.44       12.58      9.88 o 
  -3   1  14        4.29        3.29      1.66 o 
  -2   1  14       17.62       17.07      5.75 o 
  -1   1  14      139.91      148.75      5.97 o 
   0   1  14        7.93       11.23      2.55 o 
   1   1  14       15.53       17.35      3.94 o 
   2   1  14       38.13       32.70      8.03 o 
   3   1  14      223.11      216.59      7.27 o 
  -4   2  14        7.66        4.60      5.06 o 
  -3   2  14        0.16       -0.01      2.03 o 
  -2   2  14      514.25      492.25     13.43 o 
  -1   2  14       39.90       43.17      7.43 o 
   0   2  14      178.09      182.33      5.65 o 
   1   2  14        2.79        2.31      1.02 o 
   2   2  14       38.23       40.84      3.64 o 
   3   2  14       31.18       31.64      3.47 o 
  -4   3  14        8.17        5.66      3.48 o 
  -3   3  14       55.67       47.89      8.42 o 
  -2   3  14       31.89       33.78      3.04 o 
  -1   3  14      105.04      110.90      4.75 o 
   0   3  14      366.33      390.33      8.14 o 
   1   3  14       70.78       69.57      3.80 o 
   2   3  14        1.24        2.17      0.90 o 
   3   3  14        3.87        2.00      1.75 o 
  -3   4  14       97.91      100.12      5.19 o 
  -2   4  14        6.04        2.70      1.30 o 
  -1   4  14      147.58      141.99      6.23 o 
   0   4  14      274.95      282.44      8.30 o 
   1   4  14        1.48        1.65      1.14 o 
   2   4  14      251.39      265.96     11.95 o 
   3   4  14       47.86       46.41      5.31 o 
  -3   5  14        6.09        3.98      2.72 o 
  -2   5  14        2.97        3.00      1.89 o 
  -1   5  14      464.55      485.75     10.80 o 
   0   5  14       26.57       23.04      6.06 o 
   1   5  14      300.30      312.69      9.04 o 
   2   5  14       66.05       67.74      4.40 o 
   3   5  14        0.00        0.97      1.49 o 
  -3   6  14        9.37        5.47      5.98 o 
  -2   6  14        0.12        0.73      1.41 o 
  -1   6  14        3.20        2.58      1.28 o 
   0   6  14      101.05       88.71      4.37 o 
   1   6  14      315.22      343.62     10.68 o 
   2   6  14      148.44      145.39      5.21 o 
   3   6  14        8.32        6.58      6.02 o 
  -3   7  14      117.33      140.72     10.01 o 
  -2   7  14        0.13        0.32      1.35 o 
  -1   7  14        0.09        0.84      0.70 o 
   0   7  14        2.40        1.52      1.05 o 
   1   7  14       34.14       26.74      6.01 o 
   2   7  14        0.02        0.63      1.21 o 
  -3   8  14        4.92        3.29      4.17 o 
  -2   8  14       14.38       11.52      7.71 o 
  -1   8  14        4.10        3.05      1.74 o 
   0   8  14      243.44      239.96      7.09 o 
   1   8  14        8.26        5.32      1.96 o 
   2   8  14      138.77      149.02      5.78 o 
  -2   9  14      124.69      125.86     12.92 o 
  -1   9  14        3.57        2.19      1.79 o 
   0   9  14       91.60       94.32      5.30 o 
   1   9  14       32.81       28.08      3.39 o 
   2   9  14       33.36       31.53      5.93 o 
  -2  10  14        2.37        2.92      2.82 o 
  -1  10  14        3.40        2.31      1.89 o 
   0  10  14        5.14        3.90      1.65 o 
   1  10  14       21.18       13.10      5.98 o 
  -2  11  14       18.74       13.27     10.77 o 
  -1  11  14       81.08       96.14      6.03 o 
   0  11  14        1.71        2.32      1.63 o 
   1  11  14      122.52      122.53      6.74 o 
  -1  12  14       83.79      100.39      7.58 o 
   0  12  14       10.76        6.69      5.53 o 
  -3   1  15        5.77        3.76      2.34 o 
  -2   1  15       28.65       27.99      4.24 o 
  -1   1  15      100.60       84.56      3.98 o 
   0   1  15      350.36      337.91     10.87 o 
   1   1  15        0.00        1.04      0.86 o 
   2   1  15       12.00        8.84      3.17 o 
   3   1  15       10.06        7.51      5.21 o 
  -3   2  15        0.00        1.05      2.14 o 
  -2   2  15       68.22       43.83      4.14 o 
  -1   2  15       16.35       14.71      3.71 o 
   0   2  15      449.64      481.32     10.67 o 
   1   2  15        7.66        8.63      2.33 o 
   2   2  15       77.11       75.95      4.63 o 
   3   2  15        7.72        5.27      2.73 o 
  -3   3  15        0.25        0.99      1.91 o 
  -2   3  15       85.84       95.42      5.00 o 
  -1   3  15      259.04      241.67      7.87 o 
   0   3  15        9.37        7.90      2.49 o 
   1   3  15      120.65      118.64      4.63 o 
   2   3  15       14.54       11.50      4.12 o 
   3   3  15        1.15        1.03      1.25 o 
  -3   4  15        0.82        1.21      1.70 o 
  -2   4  15        7.21       10.41      6.05 o 
  -1   4  15       44.23       38.94      5.68 o 
   0   4  15      695.26      708.04     15.40 o 
   1   4  15      216.44      225.51      7.98 o 
   2   4  15       14.86       12.49      4.66 o 
   3   4  15        4.86        3.92      1.97 o 
  -3   5  15       64.18       65.05     10.27 o 
  -2   5  15        0.01        0.61      1.09 o 
  -1   5  15      125.17      107.26      5.30 o 
   0   5  15       67.43       69.73      5.26 o 
   1   5  15       19.08       18.69      4.63 o 
   2   5  15        2.45        1.68      1.06 o 
  -3   6  15       36.34       37.93      8.14 o 
  -2   6  15       26.20       27.06      5.90 o 
  -1   6  15       66.30       60.08      4.61 o 
   0   6  15       70.19       69.95      6.86 o 
   1   6  15       12.88       12.59      3.32 o 
   2   6  15      397.98      434.25     11.31 o 
  -3   7  15       10.88       10.14      8.97 o 
  -2   7  15        4.11        3.21      2.06 o 
  -1   7  15       25.75       35.62     10.70 o 
   0   7  15       96.77       97.87      4.71 o 
   1   7  15      157.29      159.73      4.94 o 
   2   7  15        2.65        3.21      1.98 o 
  -2   8  15       37.43       36.40     17.65 o 
  -1   8  15       27.38       28.33      4.13 o 
   0   8  15       31.03       32.23      4.71 o 
   1   8  15       76.00       78.77      3.40 o 
   2   8  15       37.10       33.06      3.48 o 
  -2   9  15       71.70       76.40      9.45 o 
  -1   9  15       73.13       79.48      4.64 o 
   0   9  15        0.11        0.35      1.13 o 
   1   9  15        3.01        3.78      1.82 o 
  -2  10  15       27.40       28.98      6.80 o 
  -1  10  15       15.31       10.98      8.14 o 
   0  10  15        7.56        7.81      4.31 o 
   1  10  15        0.42        1.43      0.78 o 
  -1  11  15        6.98        6.63      4.21 o 
   0  11  15        0.52        0.56      1.28 o 
  -3   0  16      209.64      225.84     20.28 o 
  -2   0  16       53.58       46.79      5.95 o 
  -1   0  16      117.13      116.02      7.99 o 
   0   0  16       96.60      100.96      5.41 o 
   1   0  16        7.12       10.46      2.71 o 
   2   0  16        0.10        0.32      2.16 o 
   3   0  16        0.68        0.88      1.96 o 
  -3   1  16        6.41        4.19      3.60 o 
  -2   1  16        0.07        1.54      1.15 o 
  -1   1  16      157.98      144.65      5.92 o 
   0   1  16       34.65       34.15      4.00 o 
   1   1  16       19.19       18.27      4.86 o 
   2   1  16       35.17       36.56      4.50 o 
   3   1  16       69.03       64.48      5.47 o 
  -3   2  16        8.09        6.93      5.65 o 
  -2   2  16        0.05        1.34      2.75 o 
  -1   2  16      225.34      221.16      7.88 o 
   0   2  16       18.80       16.68      4.53 o 
   1   2  16      123.75      125.67      5.28 o 
   2   2  16        6.02        4.77      2.70 o 
  -3   3  16       26.82       23.21     15.15 o 
  -2   3  16       27.11       30.36      3.76 o 
  -1   3  16      160.91      141.43      7.68 o 
   0   3  16       43.89       42.22      6.37 o 
   1   3  16       34.15       31.22      4.70 o 
   2   3  16       60.83       58.03      4.41 o 
  -3   4  16       19.98       14.62     10.23 o 
  -2   4  16       70.03       65.24      6.06 o 
  -1   4  16        1.04        0.68      1.16 o 
   0   4  16      463.09      476.40     16.49 o 
   1   4  16       37.09       36.29      3.60 o 
   2   4  16      137.37      136.62      9.41 o 
  -3   5  16        1.98        1.28      2.60 o 
  -2   5  16       47.80       49.26      4.39 o 
  -1   5  16        3.46        3.34      2.03 o 
   0   5  16       46.66       48.86      6.31 o 
   1   5  16      435.74      464.79     11.70 o 
   2   5  16        3.09        3.14      1.66 o 
  -3   6  16       20.41       14.12     13.28 o 
  -2   6  16       68.47       87.51      4.90 o 
  -1   6  16        0.00        0.49      0.86 o 
   0   6  16      110.59      116.82      5.60 o 
   1   6  16       25.58       22.22      5.37 o 
   2   6  16      277.21      277.74      8.89 o 
  -2   7  16       24.98       27.12      4.37 o 
  -1   7  16        4.40        4.92      2.45 o 
   0   7  16        0.85        0.97      0.95 o 
   1   7  16       28.53       27.96      5.65 o 
   2   7  16        5.39        5.22      2.90 o 
  -2   8  16      165.23      198.76     11.95 o 
  -1   8  16       67.83       74.75      5.40 o 
   0   8  16        0.09        1.10      1.34 o 
   1   8  16        2.59        2.59      1.33 o 
  -2   9  16        5.01        3.96      3.85 o 
  -1   9  16        0.02        1.76      1.24 o 
   0   9  16       34.70       23.55      9.77 o 
   1   9  16      102.28      101.49      4.99 o 
  -1  10  16       12.99        5.48      4.97 o 
   0  10  16        6.35        6.55      3.33 o 
   1  10  16       16.65        9.83      6.19 o 
  -3   1  17        0.01        1.06      2.09 o 
  -2   1  17        0.03        1.11      1.50 o 
  -1   1  17       54.68       42.53      4.70 o 
   0   1  17        3.51        5.07      1.63 o 
   1   1  17      171.92      187.30      6.09 o 
   2   1  17       24.28       18.72      9.16 o 
  -3   2  17       43.08       41.94      6.23 o 
  -2   2  17       14.16        8.61      3.91 o 
  -1   2  17      126.79      129.54      6.16 o 
   0   2  17      139.64      128.14      5.74 o 
   1   2  17        3.27        3.34      1.55 o 
   2   2  17       37.93       40.20      4.28 o 
  -3   3  17        7.95        5.93      3.70 o 
  -2   3  17        5.98        7.56      2.83 o 
  -1   3  17       12.06       18.88      6.92 o 
   0   3  17       96.12       94.17      4.73 o 
   1   3  17      280.77      299.14     13.08 o 
   2   3  17       40.08       41.04      4.23 o 
  -3   4  17        0.93        0.76      1.94 o 
  -2   4  17       32.16       36.00      4.35 o 
  -1   4  17        2.23        2.15      1.40 o 
   0   4  17       30.08       21.87      7.78 o 
   1   4  17      216.95      209.06      6.24 o 
   2   4  17        3.81        2.71      2.14 o 
  -3   5  17        9.31        7.46      6.18 o 
  -2   5  17       13.01        9.44      4.18 o 
  -1   5  17       24.32       23.77      3.10 o 
   0   5  17        0.33        1.08      1.70 o 
   1   5  17      120.22      121.08      4.52 o 
   2   5  17       88.54       94.90      6.37 o 
  -2   6  17       12.71       15.15      3.28 o 
  -1   6  17        4.26        3.93      2.99 o 
   0   6  17       30.20       24.81      4.06 o 
   1   6  17        3.11        2.87      1.46 o 
   2   6  17        6.49        5.10      3.08 o 
  -2   7  17        2.00        1.35      1.78 o 
  -1   7  17        0.01        0.87      1.88 o 
   0   7  17       12.91       13.17      5.31 o 
   1   7  17       55.57       54.25      4.07 o 
  -2   8  17        1.95        3.53      3.26 o 
  -1   8  17      131.26      134.75      7.03 o 
   0   8  17       18.28       17.00      6.10 o 
   1   8  17       43.97       48.55      4.00 o 
  -1   9  17        5.92        5.74      3.90 o 
   0   9  17        4.58        3.69      2.60 o 
   1   9  17       23.98       24.78      3.84 o 
  -1  10  17        0.37        0.86      3.65 o 
   0  10  17       27.19       15.83      9.48 o 
  -2   0  18       70.45       61.28      6.07 o 
  -1   0  18       57.62       59.13      6.02 o 
   0   0  18      305.08      298.29     11.89 o 
   1   0  18      118.54      123.43      6.18 o 
   2   0  18        7.74        5.14      4.06 o 
  -3   1  18       97.08      113.01     10.02 o 
  -2   1  18       56.30       69.30      4.91 o 
  -1   1  18        3.93        2.37      1.33 o 
   0   1  18       49.01       47.16      3.53 o 
   1   1  18       28.90       25.30      8.09 o 
   2   1  18       17.59       12.20      7.14 o 
  -3   2  18      210.56      239.75     17.01 o 
  -2   2  18       11.99        9.59      4.55 o 
  -1   2  18       23.90       20.62      7.82 o 
   0   2  18       16.15       13.18      4.26 o 
   1   2  18       84.38       86.00      4.54 o 
   2   2  18        5.64        4.63      2.90 o 
  -3   3  18       15.37        9.55      6.33 o 
  -2   3  18       11.64        8.99      4.55 o 
  -1   3  18        4.41        3.66      1.72 o 
   0   3  18       81.59       79.36      5.10 o 
   1   3  18       51.32       52.57      3.88 o 
   2   3  18       12.39        7.49      3.66 o 
  -2   4  18       63.80       67.52      6.90 o 
  -1   4  18       17.57       22.91      4.13 o 
   0   4  18       46.72       44.48      4.11 o 
   1   4  18       58.58       54.09      4.52 o 
   2   4  18      165.07      165.39      9.59 o 
  -2   5  18       11.50        7.79      4.65 o 
  -1   5  18       83.58       90.57      4.15 o 
   0   5  18       21.59       17.20      8.11 o 
   1   5  18      113.69      119.62      7.46 o 
  -2   6  18       65.85       69.83      5.97 o 
  -1   6  18       15.88       18.72      6.47 o 
   0   6  18        1.42        1.82      1.83 o 
   1   6  18       86.01       86.48      4.52 o 
  -2   7  18      156.33      184.32     22.38 o 
  -1   7  18      134.76      167.21      7.68 o 
   0   7  18       34.97       34.09      5.11 o 
   1   7  18       36.17       34.24      5.31 o 
  -1   8  18       91.03      105.22      7.90 o 
   0   8  18        0.00        0.77      1.22 o 
   1   8  18       13.30        7.68      7.74 o 
  -1   9  18       52.36       69.51      8.81 o 
   0   9  18       43.84       41.84      5.51 o 
  -2   1  19       47.67       52.34      4.66 o 
  -1   1  19        1.44        1.76      1.04 o 
   0   1  19      114.35      109.73      5.83 o 
   1   1  19       39.89       34.98      5.41 o 
   2   1  19        2.75        2.68      1.91 o 
  -2   2  19        0.39        1.61      1.61 o 
  -1   2  19        7.36       10.33      4.35 o 
   0   2  19        0.07        2.14      1.82 o 
   1   2  19      103.71      107.24      6.72 o 
  -2   3  19       22.33       25.11      4.32 o 
  -1   3  19        6.71        4.22      2.85 o 
   0   3  19        0.00        0.77      1.27 o 
   1   3  19        1.30        3.19      2.09 o 
  -2   4  19        0.06        1.24      1.88 o 
  -1   4  19       16.06       10.68      6.14 o 
   0   4  19       28.96       31.69      5.13 o 
   1   4  19        3.91        2.42      1.53 o 
  -2   5  19        0.70        1.31      1.95 o 
  -1   5  19        0.17        1.18      1.86 o 
   0   5  19        0.58        1.34      1.29 o 
   1   5  19       26.59       16.52      7.40 o 
  -2   6  19       16.84       11.83      7.28 o 
  -1   6  19        6.60        6.32      5.48 o 
   0   6  19        0.13        1.00      1.44 o 
   1   6  19        1.29        1.24      1.36 o 
  -1   7  19       24.03       30.24      5.36 o 
   0   7  19       23.41       13.99      8.65 o 
  -2   0  20      182.27      194.72     19.78 o 
  -1   0  20        1.97        4.00      2.59 o 
   0   0  20        3.19        3.72      2.52 o 
   1   0  20      182.40      187.93     11.73 o 
  -2   1  20       75.16       94.94      6.53 o 
  -1   1  20       34.00       33.17      3.12 o 
   0   1  20        9.22        5.89      2.92 o 
   1   1  20       38.56       35.08      4.08 o 
  -2   2  20        0.44        0.78      1.21 o 
  -1   2  20       40.74       40.67      3.62 o 
   0   2  20        1.31        1.09      1.29 o 
   1   2  20       36.22       30.24      5.36 o 
  -2   3  20      109.73      124.80      8.82 o 
  -1   3  20       75.87       80.83      5.07 o 
   0   3  20       26.97       26.60      4.54 o 
   1   3  20        1.09        1.65      1.24 o 
  -2   4  20       18.82        8.25      5.38 o 
  -1   4  20        0.00        1.09      1.34 o 
   0   4  20       12.89       11.28      5.57 o 
   1   4  20        1.37        1.89      1.63 o 
  -1   5  20        0.38        1.05      1.57 o 
   0   5  20        7.49        6.30      2.33 o 
  -1   6  20      110.24      118.83      8.42 o 
   0   6  20       71.47       75.56      4.86 o 
  -1   1  21       10.74        7.98      4.72 o 
   0   1  21       19.16       14.78      8.29 o 
  -1   2  21       44.02       57.13      4.55 o 
   0   2  21       10.06        7.01      3.86 o 
  -1   3  21        2.64        2.51      1.31 o 
   0   3  21        1.35        1.77      1.55 o 
  -1   4  21        8.38        6.56      5.46 o 
   0   4  21       11.62        8.40      5.57 o 
                                                 
